# Supplementary material for: Severe hematologic toxicity after low-dose methotrexate in ectopic pregnancy: role of MTHFR polymorphism and drug interaction - a case report and literature review
Source: Front Pharmacol. 2025 Oct 2;16:1671369. doi: 10.3389/fphar.2025.1671369 (PMC12528151; doi:10.3389/fphar.2025.1671369)
Supplement: Supplementary file 1 [file Table1.xlsx]

## Sheet: Sheet1
Table S1. Detailed Clinical Characteristics and Outcomes of 16 Cases with Severe MTX Toxicity in Ectopic Pregnancy Treatment.
Case	No. (Ref)	Year	Age				MTX Dosing Regimen	Initial Symptoms (Onset)	Time to onset of Initial Symptoms (Days)	Hematologic Toxicity						Organ-Specific Toxicity				Treatment and Management					Laboratory and Genetic Findings			Clinical Outcome
				Medical History	Reproductive History	Initial β-hCG Level (IU/L) a				Time to Nadir (Days) b	WBC Nadir (10⁹/L)	ANC Nadir (10⁹/L)	PLT Nadir (10⁹/L)	HGB Nadir (g/L)	Time to Blood Count Recovery (Days) c	Gastrointestinal Toxicity	Dermatologic Toxicity	Hepatotoxicity	Nephrotoxicity	CF Rescue	G-CSF Support	Antibiotic Therapy	Blood Product Transfusion	Continuous Renal Replacement Therapy d	MTX Level (µmol/L)	MTHFR Polymorphism	Suspected Drug Interactions
1	[1]	1996	23	Previous EP, left salpingectomy	G2P0	4293	Single dose, 50 mg/m², IM	Mucositis, pruritic rash, nausea, vomiting, fever (D3)	2	10	—	0.3 (D11)	17 (D11)	67 (D11)	13	YES	YES	—	YES	—	YES	YES	—	—	—	—	—	Recovered
2	[1]	1996	32	Previous MTX for EP	G5P1A3	578	Three doses (D1, 3, 5), 1 mg/kg, IM	Severe mucositis, fever (D6)	5	7	—	0.13 (D8)	—	—	14	YES	—	—	—	—	YES	YES	—	—	—	—	—	Recovered
3	[2]	2006	Young	Hemodialysis	—	528	Single dose, 50 mg/m², IV	Abdominal discomfort, nausea, vomiting, severe oral pain (D5)	4	8	0.4 (D9)	—	10 (D20)	77 (D5)	10	YES	YES	—	—	YES	YES	YES	—	YES	0.11 (D3) 0.10 (D5) 0.08 (D7) 0.07 (D9) 0.02 (D11)	—	—	Died
4	[3]	2012	25	—	G1P0	2851	Four doses (D1, 3, 5, 7), 50 mg, IM	Fever, vomiting (D7); oral ulcers, melena (D8)	6	11	—	＜0.1 (D12)	13 (D14)	68 (D13)	13	YES	—	—	YES	YES	YES	YES	YES	—	—	—	—	Recovered
5	[4]	2014	21	Hemodialysis	—	80	Single dose, 100 mg, IV	Fever, sore throat, pruritus, maculopapular rash, mucositis (D2)	1	12	0.73 (D13)	0.02 (D13)	9.9 (D15)	79.9 (D10)	16	YES	YES	—	—	YES	YES	YES	YES	YES	0.12 (D4) 0.13 (D5) 0.07 (D8) 0.02 (D10)	—	—	Recovered
6	[5]	2016	38	—	G3	2279	Two doses (D1,7), 50 mg/m², IM	Bloody diarrhea, oral lesions, macular rash (D12)	11	15	0.3 (D16)	—	37 (D16)	62 (D12)	21	YES	YES	—	YES	YES	YES	YES	YES	—	0.0044 (D12)	—	—	Recovered
7	[6]	2016	32	Penicillin allergy	G1P0	1670	Single dose, 44 mg/m², IM	Mucositis, odynophagia (D3); fever, diffuse erythema (D9)	2	8	0.3 (D9)	—	14 (D9)	77 (D9)	—	YES	YES	YES	YES	YES	—	YES	YES	—	0.05 (D11) 0.03 (D13)	—	—	Died (Sepsis)
8	[7]	2017	33	—	G2P2	1374	Single dose, 50 mg/m², IM	Severe nausea, vomiting (D2)	1	9	1.2 (D10)	0.3 (D10)	50 (D13)	81 (D14)	12	YES	YES	—	—	—	YES	YES	—	—	—	—	—	Recovered
9	[8]	2018	27	—	G2P1	1774.8	Single dose, 50 mg, IM	Severe vomiting, mucositis (D4); fever (D6)	3	5	0.7 (D6)	—	11 (D12)	80 (D10)	15	YES	YES	—	—	YES	YES	YES	YES	—	＜0.02 (D7)	—	—	Recovered
10	[9]	2021	29	—	G2P1	3155	Single dose, 50 mg/m², IM	Generalized erythema, mucositis, fever (D4)	3	3	4.1 (D4)	0.7 (D4)	174 (D4)	105 (D4)	6	YES	YES	—	—	YES	YES	YES	—	—	—	—	—	Recovered
11	[10]	2021	30	Metronidazole allergy, previous EP	G1P0	189	Single dose, 50 mg/m², IM	Pustular rash, alopecia, mucositis, AKI, fever (D2)	1	5	0.1 (D6)	—	10 (D6)	66 (D10)	11	YES	YES	YES	YES	YES	YES	YES	YES	—	0.36 (D1) 0.07 (D4) 0.03 (D9)	—	—	Recovered
12	[11]	2021	30	Sea food and penicillin allergies	—	—	Single dose, 1 mg/kg, IM	Diffuse rash, fever, nausea, fatigue, jaundice, diarrhea (D3)	2	13	—	0.1 (D14)	32 (D14)	108 (D14)	—	YES	YES	YES	—	—	—	YES	YES	—	—	—	—	Died (Multi-organ failure)
13	[12]	2021	38	—	G3P1A1	1959	Single dose, 75 mg, IM	Nausea, vomiting, diarrhea, fever, sore throat (D2)	1	10	0.22 (D10)	0 (D11)	4 (D16)	65 (D20)	16	YES	YES	YES	—	YES	YES	YES	YES	YES	0.04 (D7) 0.013 (D11) 0.010 (D13)	MTHFR TT (C677T); MTHFR AA (A1298C)	—	Recovered
14	[13]	2023	46	Laparoscopic cornual resection and left salpingectomy	G4P1A2	4137.6	Single dose, 50 mg, IM	Nausea, vomiting, diarrhea (D2)	1	16	2.53 (D16)	1.00 (D17)	125 (D8)	95 (D5)	18	YES	—	—	YES	YES	—	—	—	YES	0.262 (D7) 0.116 (D11) 0.06 (D14)	MTHFR TT (C677T); ABCB1 (T3435C)	—	Recovered
15	[14]	2024	23	—	G6P3	56.529	Single dose, 50 mg/m², IM (Intragestational Injection)	Oral ulcers, fever, pruritic maculopapular rash (D4)	3	6	0.3 (D7)	0.1 (D6)	30 (D7)	68 (D7)	14	YES	YES	—	—	YES	YES	YES	YES	—	—		—	Recovered
16	Our case	2025	24	Laparoscopic right salpingostomy and left ovarian cystectomy	G1P0	183.8	Single dose, 50 mg/m² , IM	Nausea, vomiting, pruritus, facial edema, oral ulcers (D2)	1	12	1.05 (D13)	0.1 (D13)	8 (D12)	76 (D13)	15	YES	YES	—	—	YES	YES	YES	YES	—	0.08 (D8) 0.09 (D10)	MTHFR CT (C677T) ； MTHFR AA (A1298C); MTRR AG (A66G)	Benzathine penicillin	Recovered
Abbreviations: G (Gravida)，P (Para)，A (Abortus) ABCB1: ATP Binding Cassette Subfamily B Member 1 ANC: Absolute Neutrophil Count CF: Leucovorin (Calcium Folinate) Rescue EP: Ectopic Pregnancy G-CSF: Granulocyte Colony-Stimulating Factor HGB: Hemoglobin β-hCG: beta-human Chorionic Gonadotropin IM: Intramuscular IV: Intravenous MTHFR: Methylenetetrahydrofolate Reductase MTRR: Methionine synthase red…
